# Supplementary material for: Unraveling the Evolutionary Diet Mismatch and Its Contribution to the Deterioration of Body Composition
Source: Metabolites. 2024 Jul 7;14(7):379. doi: 10.3390/metabo14070379 (PMC11279030; doi:10.3390/metabo14070379)
Supplement: Supplementary file 1 [file metabolites-14-00379-s001.zip]

Archive with 1 entries (1 files):
- metabolites-3062854-supplementary.pdf
